# Supplementary material for: Plant Sterol Clustering Correlates with Membrane Microdomains as Revealed by Optical and Computational Microscopy
Source: Membranes (Basel). 2021 Sep 29;11(10):747. doi: 10.3390/membranes11100747 (PMC8539253; doi:10.3390/membranes11100747)
Supplement: Supplementary file 1 [file membranes-11-00747-s001.zip]

Archive with 6 entries (5 files):
- supplementary files/
- supplementary files/Video S1.mp4
- supplementary files/Video S2.mp4
- supplementary files/Video S3.mp4
- supplementary files/Video S4.mp4
- supplementary files/Video S5.mp4
